# Supplementary material for: Ethanol Molecule Engineering Toward Stabilized 1T-MoS2 with Extraordinary Sodium Storage Performance
Source: Molecules. 2025 Sep 18;30(18):3801. doi: 10.3390/molecules30183801 (PMC12472969; doi:10.3390/molecules30183801)
Supplement: Supplementary file 1 [file molecules-30-03801-s001.zip]

Archive with 1 entries (1 files):
- molecules-3848360-supplementary.pdf
